# Supplementary material for: High Performance Near-Infrared Emitters with Methylated Triphenylamine and Thiadiazolo[3,4-g]quinoxaline-Based Fluorophores
Source: Molecules. 2021 Oct 22;26(21):6386. doi: 10.3390/molecules26216386 (PMC8588353; doi:10.3390/molecules26216386)
Supplement: Supplementary file 1 [file molecules-26-06386-s001.zip]

Archive with 1 entries (1 files):
- molecules-1380277-supplementary.pdf
